# Supplementary material for: Sensitive and accurate analysis of gene expression signatures enabled by oligonucleotide-labelled cDNA
Source: RNA Biol. 2022 Jun 2;19(1):774–80. doi: 10.1080/15476286.2022.2078093 (PMC9191874; doi:10.1080/15476286.2022.2078093)
Supplement: Supplemental Material [file KRNB_A_2078093_SM4368.zip]

Archive with 1 entries (1 files):
- mRNAseq_Supplementary_Material_RB_REV_clean.docx
